# Supplementary material for: Modeling Conformational Ensembles of Slow Functional Motions in Pin1-WW
Source: PLoS Comput Biol. 2010 Dec 2;6(12):e1001015. doi: 10.1371/journal.pcbi.1001015 (PMC2996313; doi:10.1371/journal.pcbi.1001015)
Supplement: Dataset S2 — The MSM transition matrix for the Extended 2 dataset. (0.06 MB XLS) [file pcbi.1001015.s004.xls]

## Sheet: Sheet1
tProb2	Transition Probability Matrix from MSM model			Extended 2
0.29527	0.00609173	0.00250836	0	0.000238892	0.213091	0.00382226	0.000238892	0.0402532	0.00871954	0.00107501	0.0015528	0	0.000119446	0	0.110248	0.00119446	0.00215002	0	0.00083612	0.00441949	0	0.00298614	0.0140946	0.00585284	0.00179169	0.0015528	0	0.0188724	0	0.00764453	0.000119446	0.0108696	0.0220975	0.0149307	0.000358337	0.00633063	0.139154	0.00895843	0.0525561
0.000259984	0.488066	0.000540359	0	1.01954e-05	0.00257435	5.09772e-06	3.56841e-05	0.128162	0.000683095	0.00508753	0.00119796	6.11727e-05	0.000147834	0.00532202	0.0554123	0.0062804	0.00959392	5.09772e-06	6.11727e-05	1.01954e-05	0.00757012	9.68567e-05	0.0540053	0.00196262	0.0159814	0.00109091	3.56841e-05	0.030673	0.000489381	0.00214614	0.000800343	0.00444521	0.00787598	0.000519968	0.0175922	0.00117248	0.146799	0.0011113	0.00211556
0.0025344	0.0127927	0.402365	0.000482742	0	0.019189	0.000241371	0.00362056	0.0613082	0.00313782	0.0377746	0.0411538	0.00108617	0	0	0.0654115	0	0.000362056	0.000362056	0.0404296	0.000120685	0.000724113	0.00772387	0.038378	0.00989621	0.00410331	0.0102583	0.000120685	0.0407917	0.00156891	0.00313782	0.0074825	0.0504465	0.0199131	0.0312575	0.000844798	0.016896	0.047188	0.00905141	0.00784456
0	0	0.0215054	0.301075	0	0	0	0.0322581	0	0	0	0.0376344	0	0	0	0.204301	0	0	0	0	0	0	0	0.0215054	0.231183	0	0	0	0.0322581	0	0	0	0.0860215	0	0.016129	0	0	0.016129	0	0
0.016129	0.016129	0	0	0.322581	0.0645161	0	0	0.145161	0.016129	0	0	0	0	0	0.0483871	0.0322581	0.016129	0	0	0.0241935	0	0	0.0483871	0	0	0	0	0.0645161	0	0.0403226	0	0.00806452	0.016129	0.0241935	0	0.016129	0.0806452	0	0
0.0150691	0.00426564	0.00134304	0	6.75744e-05	0.756056	5.91276e-05	5.91276e-05	0.0121718	0.00577761	0.000101362	0.000549042	0.000346319	0	0	0.107384	0	0	0	1.68936e-05	0.000430787	0	0	0.00209481	3.37872e-05	0.000118255	0.000946042	1.68936e-05	0.0166655	1.68936e-05	0.00416427	1.68936e-05	0.00875933	0.00828631	0.00218772	5.06808e-05	0.00140217	0.0308224	0.0035561	0.0171639
0.00822622	0.000257069	0.000514139	0	0	0.00179949	0.461697	0	0.0141388	0	0.0092545	0.0239075	0	0.018509	0	0.0812339	0	0	0.000257069	0	0.000514139	0	0	0.0236504	0	0.00179949	0	0	0.00539846	0.0365039	0.0457584	0	0.00616967	0.0840617	0	0.000257069	0	0.100771	0.0750643	0.000257069
0.00234742	0.00821596	0.0352113	0.00704225	0	0.00821596	0	0.462441	0.0152582	0	0.00469484	0.0305164	0.0152582	0	0	0.0387324	0.0129108	0	0	0	0.00234742	0.00821596	0.00469484	0.00821596	0.0387324	0.0152582	0.0633803	0	0.07277	0.00586854	0	0.0751174	0.0269953	0.00117371	0.0140845	0	0.00821596	0.0129108	0.00117371	0
0.000340367	0.0253922	0.000513075	0	1.81798e-05	0.0014554	5.55495e-05	1.31299e-05	0.800238	0.000423186	0.00130794	0.000159579	2.62598e-05	3.02997e-05	0.000739313	0.0233005	0.00114129	0.00248559	0	0.000261588	3.13097e-05	0.000869602	5.15095e-05	0.00570645	0.000762543	0.0279808	3.53497e-05	3.83797e-05	0.0297967	0.000120189	0.000641344	0.000498935	0.00230076	0.00175536	0.000407026	0.0033461	0.000432276	0.0661291	0.000306027	0.000888792
0.00391379	0.00718422	0.00139395	0	0.000107227	0.0366717	0	0	0.0224641	0.71038	0.000214454	0.000375295	0.000107227	0	0	0.094896	0	0.00600472	0	0.000321681	0	0	0	0.00289513	0	0.00257345	0.000160841	0.00214454	0.030935	5.36136e-05	0.00906069	0	0.015816	0.00219816	0.00375295	0.000536136	0.0154943	0.0131889	0.000965044	0.0161913
0.000383077	0.0424789	0.0133226	0	0	0.000510769	0.00153231	0.000170256	0.0551205	0.000170256	0.481059	0.0105559	0.00400102	0.000936409	0.000638461	0.0766579	0.0207713	0.0138333	0.000383077	0.000170256	4.25641e-05	0.00229846	0.00761897	0.0612071	0.000595897	0.00519282	4.25641e-05	8.51281e-05	0.0260918	0.0188133	0.0103431	0.00404359	0.00749127	0.047161	0.000127692	0.000383077	0.00412871	0.0752958	0.00549076	0.000851281
0.00148707	0.0268817	0.0390071	0.000800732	0	0.00743537	0.0106383	0.00297415	0.0180737	0.000800732	0.0283688	0.466026	0.00549073	0.00205903	0.00148707	0.0696637	0.000457561	0.00148707	0	0.000457561	0.00011439	0.00205903	0.00102951	0.0194464	0.0124685	0.0149851	0.0590254	0.00011439	0.0251659	0.00183024	0.000915122	0.00812171	0.0315717	0.0035461	0.0218485	0.00171585	0.0244795	0.044841	0.00835049	0.0347747
0	0.00525855	0.00394391	0	0	0.0179667	0	0.00569676	0.0113935	0.000876424	0.0411919	0.0210342	0.561788	0	0	0.156004	0	0	0.00832603	0	0	0	0	0.0411919	0.00131464	0.00482033	0	0	0.0276074	0.028922	0.000438212	0.0258545	0.000876424	0.00788782	0	0	0.000438212	0.0245399	0.00262927	0
0.000829187	0.0240464	0	0	0	0	0.0597015	0	0.0248756	0	0.0182421	0.0149254	0	0.44942	0	0.105307	0.00331675	0	0.00165837	0	0.000829187	0	0	0.0281924	0	0.0257048	0	0	0.0472637	0.00912106	0.0729685	0	0.00248756	0.0190713	0	0	0	0.0422886	0.0497512	0
0	0.0729356	0	0	0	0	0	0	0.0511387	0	0.00104793	0.000908202	0	0	0.541707	0.0798519	0	0.0023753	0	0	0	0.00579852	0	0.0711192	0	0.0014671	0	0.000209585	0.00726561	0	0.000908202	0	0	0	0	0.148526	0	0.0147408	0	0
0.00459904	0.0541621	0.00270063	0.000189343	2.98963e-05	0.0633452	0.00157454	0.000164429	0.114951	0.0088194	0.00897386	0.00303447	0.00177384	0.000632804	0.00569524	0.473567	0.00115599	0.00288001	5.97925e-05	0.00108125	0.00023917	0.00427517	6.47752e-05	0.0399314	0.00424527	0.0161789	0.00136028	0.00010962	0.042642	0.00187848	0.00420042	0.000971628	0.00991559	0.00845068	0.00199807	0.041486	0.0025362	0.0597078	0.00612873	0.00429011
0.000474924	0.0585106	0	0	0.00018997	0	0	0.000522416	0.0536664	0	0.0231763	0.00018997	0	0.00018997	0	0.0110182	0.506459	0.0324848	0	0.000379939	0	0.0049867	0.00441679	0.0289229	0.01553	0.0517192	0	0	0.0378514	0.00156725	0.00299202	0.00284954	0.0229388	0.0911379	0.00099734	0	0.00161474	0.0437405	0.00137728	9.49848e-05
0.000807175	0.0843946	0.000134529	0	8.96861e-05	0	0	0	0.110359	0.00502242	0.014574	0.00058296	0	0	0.00152466	0.0259193	0.0306726	0.479013	0	0	0	0.0239013	0.00134529	0.0191928	8.96861e-05	0.0738565	0	0.00107623	0.0449327	0	0.0126906	0.000717489	0.0172646	0.0141256	0	0.000852018	0.00399103	0.0265919	0.000717489	0.00556054
0	0.00925926	0.0277778	0	0	0	0.00925926	0	0	0	0.0833333	0	0.175926	0.0185185	0	0.111111	0	0	0.277778	0	0	0	0	0.0925926	0.0185185	0	0	0	0	0.0833333	0	0.0185185	0	0	0	0	0	0.0648148	0.00925926	0
0.00243733	0.00417827	0.116643	0	0	0.000696379	0	0	0.0901811	0.00208914	0.00139276	0.00139276	0	0	0	0.0755571	0.00278552	0	0	0.475627	0	0	0.000696379	0.0271588	0.0438719	0.00104457	0	0	0.00208914	0.000696379	0.000696379	0.000348189	0.0188022	0.00766017	0.060585	0.000348189	0.00417827	0.0393454	0.0031337	0.0163649
0.0703422	0.00380228	0.00190114	0	0.00570342	0.0969582	0.00380228	0.00380228	0.0589354	0	0.00190114	0.00190114	0	0.00190114	0	0.0912548	0	0	0	0	0.304183	0	0	0.0304183	0.00380228	0.00190114	0	0	0.0095057	0	0.00190114	0	0.00570342	0.0532319	0	0	0.00760456	0.1673	0.0703422	0.00190114
0	0.134365	0.000542888	0	0	0	0	0.00063337	0.0779045	0	0.00488599	0.00162866	0	0	0.00750995	0.077633	0.00950054	0.0482266	0	0	0	0.375317	0.000814332	0.0211726	0.000814332	0.0579986	0.000452407	0.00208107	0.0719327	0	0.00606225	0.00208107	0.00977199	0.00334781	0	0.00588129	0.000542888	0.0788093	0	9.04814e-05
0.0142531	0.0108324	0.036488	0	0	0	0	0.0022805	0.0290764	0	0.102052	0.00513113	0	0	0	0.00741163	0.0530217	0.0171038	0	0.00114025	0	0.00513113	0.368301	0.0131129	0.0701254	0.000570125	0	0	0.0838084	0.0148233	0.00513113	0.0165336	0.0148233	0.0564424	0.00684151	0	0.0114025	0.0245154	0.0245154	0.00513113
0.000849777	0.0762927	0.00229008	2.8806e-05	4.3209e-05	0.00178597	0.000662538	5.04105e-05	0.0406885	0.000388881	0.0103558	0.00122425	0.000676941	0.000244851	0.00733112	0.0577128	0.00438571	0.00308224	7.2015e-05	0.000561717	0.000115224	0.00168515	0.000165634	0.5333	0.0014187	0.00793605	0.00124586	2.16045e-05	0.0366772	0.000712948	0.0076912	0.000302463	0.00462336	0.00733833	0.000979404	0.0450742	0.00257093	0.13111	0.00402564	0.00427769
0.00400785	0.0314903	0.00670702	0.00351709	0	0.000327172	0	0.00269917	0.0617536	0	0.0011451	0.00891543	0.000245379	0	0	0.0696876	0.0267463	0.000163586	0.000163586	0.0103059	0.000163586	0.000736136	0.0100605	0.0161132	0.587109	0.000736136	0.000408965	0	0.00678881	0.00139048	8.17929e-05	0.00368068	0.0226566	0.0143956	0.0381973	0.000163586	0.0125143	0.0379519	0.0151317	0.00384427
0.000107518	0.0224712	0.000243707	0	0	0.00010035	5.01749e-05	9.31819e-05	0.198578	0.000344056	0.000874477	0.000938987	7.88463e-05	0.000222203	0.000150525	0.023274	0.00780578	0.0118054	0	2.15035e-05	7.16784e-06	0.00459459	7.16784e-06	0.00789896	6.45106e-05	0.611245	0	1.43357e-05	0.0586329	7.16784e-06	0.00174895	0.000250874	0.00814267	0.00114685	0.000143357	0.00099633	0.00118986	0.0361044	3.58392e-05	0.000609267
0.00182636	0.0300646	0.0119416	0	0	0.0157348	0	0.0075864	0.00491711	0.000421467	0.000140489	0.0724923	0	0	0	0.0383535	0	0	0	0	0	0.000702445	0	0.0243046	0.000702445	0	0.602416	0	0.0174206	0	0	0.000702445	0.044816	0.000140489	0.0275358	0	0.0203709	0.0733352	0	0.00407418
0	0.019337	0.00276243	0	0	0.00552486	0	0	0.104972	0.110497	0.00552486	0.00276243	0	0	0.00828729	0.0607735	0	0.0662983	0	0	0	0.0635359	0	0.00828729	0	0.00552486	0	0.270718	0.10221	0	0.00276243	0.0165746	0.0248619	0.0165746	0	0.0165746	0.0110497	0.0718232	0	0.00276243
0.000796122	0.0303181	0.0017031	3.02325e-05	4.031e-05	0.00994145	0.000105814	0.000312402	0.148653	0.00290736	0.00308875	0.00110852	0.000317441	0.000287209	0.00052403	0.0431216	0.00401588	0.00504883	0	3.02325e-05	2.51937e-05	0.0040058	0.000740696	0.0256623	0.000418216	0.041217	0.000624805	0.000186434	0.547863	0.000191472	0.0024186	0.00116899	0.0152573	0.00440387	0.000906975	0.000992633	0.00241356	0.0948746	0.00056434	0.00371356
0	0.0220285	0.00298302	0	0	0.000458926	0.0325838	0.00114732	0.0273061	0.000229463	0.101423	0.00367141	0.0151446	0.00252409	0	0.0865076	0.00757228	0	0.00206517	0.000458926	0	0	0.00596604	0.0227168	0.00390087	0.000229463	0	0	0.0087196	0.504819	0.0139972	0.00711335	0.00688389	0.0279945	0.000229463	0	0.000229463	0.0614961	0.0296007	0
0.0039312	0.02586	0.00159705	0	0.000307125	0.0302826	0.0109337	0	0.0390049	0.0103808	0.0149263	0.0004914	6.14251e-05	0.00540541	0.000798526	0.0517813	0.00386978	0.0173833	0	0.00012285	6.14251e-05	0.00411548	0.000552826	0.065602	6.14251e-05	0.0149877	0	6.14251e-05	0.029484	0.00374693	0.473833	6.14251e-05	0.0161548	0.0570639	0.0105651	0.00233415	0.00939803	0.0810811	0.00313268	0.0105651
0.000314268	0.04934	0.0194846	0	0	0.000628536	0	0.0201131	0.155248	0	0.0298554	0.022313	0.0185418	0	0	0.0612822	0.0188561	0.00502828	0.000628536	0.000314268	0	0.00722816	0.00911376	0.0131992	0.014142	0.0109994	0.00157134	0.00188561	0.0729101	0.0097423	0.000314268	0.408548	0.0125707	0.0172847	0.00219987	0.00219987	0.00125707	0.0122564	0.000628536	0
0.00217402	0.0208323	0.00998614	0.000382245	2.38903e-05	0.0247742	0.000573367	0.000549477	0.0544221	0.00704764	0.00420469	0.00659372	4.77806e-05	7.16709e-05	0	0.0475417	0.011539	0.00919776	0	0.00129008	7.16709e-05	0.00258015	0.000621148	0.0153376	0.00661761	0.0271394	0.007621	0.000215013	0.0723398	0.000716709	0.00628315	0.000955612	0.543026	0.00850495	0.0207607	0.000430025	0.0123752	0.069473	0.000764489	0.00291462
0.00465737	0.0388953	0.00415387	0	5.03499e-05	0.0246966	0.00823221	2.5175e-05	0.0437541	0.00103217	0.0278939	0.000780424	0.000453149	0.000579024	0	0.0426967	0.0483108	0.00793011	0	0.000553849	0.000704899	0.000931474	0.00249232	0.0256533	0.00443079	0.00402799	2.5175e-05	0.00015105	0.0220029	0.00307135	0.0233875	0.00138462	0.00896229	0.50209	0.000805599	0.00198882	0.00309652	0.114068	0.0127385	0.0132924
0.0100547	0.00820463	0.0208333	0.000241313	0.000241313	0.0208333	0	0.000965251	0.0324163	0.00563063	0.000241313	0.0153636	0	0	0	0.0322555	0.00168919	0	0	0.0139961	0	0	0.000965251	0.0109395	0.0375644	0.00160875	0.0157658	0	0.0144788	8.04376e-05	0.0138353	0.000563063	0.0699003	0.002574	0.525257	0.00104569	0.0841377	0.0413449	0.00176963	0.0152027
3.13394e-05	0.0360508	7.31254e-05	0	0	6.26789e-05	1.04465e-05	0	0.0346092	0.000104465	9.40183e-05	0.000156697	0	0	0.0222092	0.0869774	0	0.000198483	0	1.04465e-05	0	0.000679021	0	0.0653845	2.0893e-05	0.00145206	0	6.26789e-05	0.00205796	0	0.000396966	7.31254e-05	0.000188037	0.000825272	0.000135804	0.735579	0.00102376	0.0103316	0.000198483	0.00100286
0.0039754	0.0172517	0.0105011	0	0.000150015	0.0124512	0	0.000525053	0.0321032	0.0216772	0.00727573	0.0160516	7.50075e-05	0	0	0.0381788	0.00255026	0.00667567	0	0.00090009	0.00030003	0.000450045	0.00150015	0.0267777	0.0114761	0.0124512	0.0108761	0.00030003	0.0359286	7.50075e-05	0.0114761	0.00030003	0.0388539	0.00922592	0.0784578	0.00735074	0.489649	0.0709571	0.00615062	0.0171017
0.00191056	0.0472262	0.000641227	4.9199e-06	1.63997e-05	0.00598424	0.000642867	1.80396e-05	0.107377	0.000403432	0.0029011	0.000642867	9.18382e-05	8.36384e-05	0.000346033	0.0196517	0.00151041	0.000972501	1.14798e-05	0.000185316	0.000144317	0.00142841	7.05186e-05	0.0298573	0.000760945	0.00826052	0.000856063	4.26392e-05	0.030879	0.000439511	0.00216476	6.39588e-05	0.00476903	0.00743069	0.000842944	0.00162193	0.00155141	0.711559	0.00233859	0.00429672
0.0060241	0.01751	0.0060241	0	0	0.0338153	0.0234538	8.03213e-05	0.0243373	0.00144578	0.0103614	0.00586345	0.000481928	0.00481928	0	0.0987952	0.00232932	0.00128514	8.03213e-05	0.000722892	0.00297189	0	0.00345382	0.0448996	0.0148594	0.000401606	0	0	0.00899598	0.0103614	0.00409639	0.000160643	0.00257028	0.0406426	0.00176707	0.0015261	0.00658635	0.114538	0.48996	0.0147791
0.0171113	0.0161391	0.00252781	0	0	0.0790231	3.88893e-05	0	0.0342226	0.0117446	0.000777786	0.0118224	0	0	0	0.0334837	7.77786e-05	0.00482228	0	0.0018278	3.88893e-05	3.88893e-05	0.000350004	0.0231003	0.0018278	0.00330559	0.00112779	3.88893e-05	0.0286614	0	0.00668896	0	0.0047445	0.0205336	0.00735008	0.00373337	0.00886677	0.10189	0.00715564	0.566929
